# Supplementary material for: Immune Regulatory Cell Bias Following Alemtuzumab Treatment in Relapsing-Remitting Multiple Sclerosis
Source: Front Immunol. 2021 Oct 28;12:706278. doi: 10.3389/fimmu.2021.706278 (PMC8581537; doi:10.3389/fimmu.2021.706278)
Supplement: Supplementary file 2 [file Table_2.xlsx]

## Sheet: Sheet1
Supplemental table 2: Values (mean ± SEM) for data points plotted in figure 2A-C
Time Cohort (months)	IL-10 secretion by B-cells (pg/ml) (mean ± SEM.)	BDNF secretion by B-cells (pg/ml) (mean ± SEM.)	Percent inhibition of T-cell proliferation by B-cells (mean ± SEM.)
0	233 ± 37.9	393 ± 38	4.33 ± 1.18
6	378 ± 39.9	546 ± 37	10.09 ± 1.11
12	345 ± 46.0	600 ± 31	14.85 ± 1.62
18	302 ± 40.3	650 ± 30	12.04 ± 2.04
24	320 ± 35.8	722 ± 40	16.62 ± 2.54
36	288 ± 40.6	699 ± 30	-----
