# Supplementary material for: Immune Regulatory Cell Bias Following Alemtuzumab Treatment in Relapsing-Remitting Multiple Sclerosis
Source: Front Immunol. 2021 Oct 28;12:706278. doi: 10.3389/fimmu.2021.706278 (PMC8581537; doi:10.3389/fimmu.2021.706278)
Supplement: Supplementary file 3 [file Table_3.xlsx]

## Sheet: Sheet1
Supplemental table 3: Values (mean ± SEM) for data points plotted in figure 3A-D
Time Cohort (months)	Total CD4+ T cells (cells per liter x 109) (mean ± SEM.)	Percent CD4+ T-cells within lymphocytes (mean ± SEM.)	Total regulatory T-cells (cells per liter x 109) (mean ± SEM.)	Percent regulatory T-cells within CD4+ lymphocytes (mean ± SEM.)
0	0.904 ± 0.088	50.4 ± 1.6	0.0242 ± 0.0038	2.69 ± 0.26
6	0.113 ± 0.013	17.6 ± 1.3	0.0051 ± 0.0008	4.67 ± 0.47
12	0.185 ± 0.018	21.2 ± 1.8	0.0066 ± 0.0006	3.91 ± 0.42
18	0.156 ± 0.020	22.3 ± 2.8	0.0072 ± 0.0008	4.88 ± 0.38
24	0.274 ± 0.034	26.9 ± 1.9	0.0109 ± 0.0020	3.91 ± 0.35
36	0.360 ± 0.037	31.8 ± 1.9	0.0126 ± 0.0017	3.47 ± 0.25
