# Supplementary material for: Immune Regulatory Cell Bias Following Alemtuzumab Treatment in Relapsing-Remitting Multiple Sclerosis
Source: Front Immunol. 2021 Oct 28;12:706278. doi: 10.3389/fimmu.2021.706278 (PMC8581537; doi:10.3389/fimmu.2021.706278)
Supplement: Supplementary file 4 [file Table_4.xlsx]

## Sheet: Sheet1
Supplemental table 4: Values (mean ± SEM) for data points plotted in figure 4A and figure 5A-D
Time Cohort (months)	Total monocytes (cells per liter x 109) (mean ± SEM.)	IL-10 secretion by monocytes (fg/ml) (mean ± SEM.)	IL-6 secretion by monocytes (fg/ml) (mean ± SEM.)	IL-12p70 secretion by monocytes (pg/ml) (mean ± SEM.)	BDNF secretion by monocytes (pg/ml) (mean ± SEM.)
0	0.487 ± 0.040	16,310 ± 1,736	65,092 ± 5,921	330.9 ± 43.0	559.3 ± 35.8
6	0.407 ± 0.024	17,792 ± 2,167	81,395 ± 8,183	329.2 ± 61.9	672.8 ± 51.9
12	0.348 ± 0.022	21,947 ± 2,403	77,594 ± 6,615	220.2 ± 50.8	713.0 ± 48.4
18	0.370 ± 0.023	19,233 ± 2,141	65,262 ± 6,540	190.4 ± 36.0	635.7 ± 49.0
24	0.361 ± 0.021	22,213 ± 2,340	56,154 ± 7,231	229.0 ± 45.7	529.4 ± 27.4
36	0.404 ± 0.023	-----	-----	-----	-----
